# Supplementary material for: Disentangling non-specific and specific transgenerational immune priming components in host–parasite interactions
Source: Proc Biol Sci. 2020 Feb 12;287(1920):20192386. doi: 10.1098/rspb.2019.2386 (PMC7031663; doi:10.1098/rspb.2019.2386)
Supplement: Experimental Data [file rspb20192386supp2.csv]

MP	OP	SporeDose	Infected	Uninfected
Control	P1	80	0	26
Control	P1	400	0	28
Control	P1	2000	2	24
Control	P1	10000	6	22
Control	P1	50000	25	6
Control	P1	250000	32	0
Control	P1	1250000	16	0
Control	P2	80	0	30
Control	P2	400	1	26
Control	P2	2000	4	25
Control	P2	10000	10	24
Control	P2	50000	29	4
Control	P2	250000	27	2
Control	P2	1250000	31	0
Control	P5	80	0	31
Control	P5	400	1	32
Control	P5	2000	3	26
Control	P5	10000	16	16
Control	P5	50000	27	5
Control	P5	250000	30	0
Control	P5	1250000	27	1
P1	P1	80	0	29
P1	P1	400	0	30
P1	P1	2000	0	29
P1	P1	10000	2	26
P1	P1	50000	20	8
P1	P1	250000	29	1
P1	P1	1250000	25	0
P1	P2	80	0	26
P1	P2	400	0	27
P1	P2	2000	1	25
P1	P2	10000	5	21
P1	P2	50000	23	7
P1	P2	250000	23	0
P1	P2	1250000	26	0
P1	P5	80	0	27
P1	P5	400	1	23
P1	P5	2000	6	24
P1	P5	10000	7	19
P1	P5	50000	20	6
P1	P5	250000	25	3
P1	P5	1250000	24	2
P2	P1	80	0	28
P2	P1	400	0	26
P2	P1	2000	0	25
P2	P1	10000	5	21
P2	P1	50000	19	8
P2	P1	250000	25	1
P2	P1	1250000	25	0
P2	P2	80	0	25
P2	P2	400	0	24
P2	P2	2000	1	22
P2	P2	10000	7	17
P2	P2	50000	13	10
P2	P2	250000	21	1
P2	P2	1250000	19	1
P2	P5	80	1	26
P2	P5	400	1	24
P2	P5	2000	3	27
P2	P5	10000	11	13
P2	P5	50000	23	5
P2	P5	250000	25	2
P2	P5	1250000	27	0
P5	P1	80	0	32
P5	P1	400	2	29
P5	P1	2000	2	28
P5	P1	10000	5	20
P5	P1	50000	17	10
P5	P1	250000	28	1
P5	P1	1250000	24	2
P5	P2	80	0	35
P5	P2	400	1	31
P5	P2	2000	4	29
P5	P2	10000	10	24
P5	P2	50000	24	2
P5	P2	250000	32	1
P5	P2	1250000	32	0
P5	P5	80	1	30
P5	P5	400	1	27
P5	P5	2000	6	23
P5	P5	10000	20	11
P5	P5	50000	26	4
P5	P5	250000	30	1
P5	P5	1250000	29	0
